# Supplementary material for: Disease-induced changes in plant microbiome assembly and functional adaptation
Source: Microbiome. 2021 Sep 15;9:187. doi: 10.1186/s40168-021-01138-2 (PMC8444440; doi:10.1186/s40168-021-01138-2)
Supplement: Supplementary file 3 — Additional file 2. Additional data about the taxonomy information of core taxa for bacterial and fungal communities and the network hub taxa. [file 40168_2021_1138_MOESM3_ESM.xlsx]

## Sheet: Core taxa
Core taxa of bacterial community from healthy plant (25)				Core taxa of bacterial community from diseased plant (23)
OTU ID	RA (%)	Taxonomy information		OTU ID	RA (%)	Taxonomy information
ZOTU26	0.575838	Actinobacteria--Actinobacteria--Pseudonocardiales--Pseudonocardiaceae--Amycolatopsis--Amycolatopsis saalfeldensis		ZOTU26	0.498834	Actinobacteria--Actinobacteria--Pseudonocardiales--Pseudonocardiaceae--Amycolatopsis--Amycolatopsis saalfeldensis
ZOTU2	0.879347	Actinobacteria--Actinobacteria--Streptomycetales--Streptomycetaceae--Streptomyces--Streptomyces sp.		ZOTU8	0.831749	Actinobacteria--Actinobacteria--Pseudonocardiales--Pseudonocardiaceae--Lechevalieria--Lechevalieria aerocolonigenes
ZOTU44	0.274442	Actinobacteria--Actinobacteria--Micrococcales--Micrococcaceae--Pseudarthrobacter--Arthrobacter sp. enrichment culture clone EWF60		ZOTU2	3.51612	Actinobacteria--Actinobacteria--Streptomycetales--Streptomycetaceae--Streptomyces--Streptomyces sp.
ZOTU7	0.635113	Proteobacteria--Gammaproteobacteria--Betaproteobacteriales--Burkholderiaceae--Achromobacter--Achromobacter xylosoxidans subsp. xylosoxidans		ZOTU44	0.491228	Actinobacteria--Actinobacteria--Micrococcales--Micrococcaceae--Pseudarthrobacter--Arthrobacter sp. enrichment culture clone EWF60
ZOTU5	1.47085	Proteobacteria--Alphaproteobacteria--Rhizobiales--Rhizobiaceae--Allorhizobium-Neorhizobium-Pararhizobium-Rhizobium--Agrobacterium radiobacter		ZOTU7	2.46623	Proteobacteria--Gammaproteobacteria--Betaproteobacteriales--Burkholderiaceae--Achromobacter--Achromobacter xylosoxidans subsp. xylosoxidans
ZOTU45	0.282571	Proteobacteria--Alphaproteobacteria--Sphingomonadales--Sphingomonadaceae--Sphingobium--unidentified		ZOTU5	1.08573	Proteobacteria--Alphaproteobacteria--Rhizobiales--Rhizobiaceae--Allorhizobium-Neorhizobium-Pararhizobium-Rhizobium--Agrobacterium radiobacter
ZOTU15	0.888954	Actinobacteria--Actinobacteria--Micrococcales--Microbacteriaceae--Microbacterium--Microbacterium phyllosphaerae		ZOTU45	0.281589	Proteobacteria--Alphaproteobacteria--Sphingomonadales--Sphingomonadaceae--Sphingobium--unidentified
ZOTU88	0.227712	Proteobacteria--Gammaproteobacteria--Betaproteobacteriales--Burkholderiaceae--uncultured--metagenome		ZOTU15	1.14293	Actinobacteria--Actinobacteria--Micrococcales--Microbacteriaceae--Microbacterium--Microbacterium phyllosphaerae
ZOTU46	0.197702	Proteobacteria--Gammaproteobacteria--Betaproteobacteriales--Burkholderiaceae--Achromobacter--Achromobacter xylosoxidans subsp. xylosoxidans		ZOTU88	0.117852	Proteobacteria--Gammaproteobacteria--Betaproteobacteriales--Burkholderiaceae--uncultured--metagenome
ZOTU145	0.167652	Proteobacteria--Alphaproteobacteria--Sphingomonadales--Sphingomonadaceae--Sphingomonas--uncultured bacterium		ZOTU46	0.296613	Proteobacteria--Gammaproteobacteria--Betaproteobacteriales--Burkholderiaceae--Achromobacter--Achromobacter xylosoxidans subsp. xylosoxidans
ZOTU163	0.109469	Actinobacteria--Actinobacteria--Corynebacteriales--Mycobacteriaceae--Mycobacterium--uncultured bacterium		ZOTU145	0.114443	Proteobacteria--Alphaproteobacteria--Sphingomonadales--Sphingomonadaceae--Sphingomonas--uncultured bacterium
ZOTU39	0.393746	Actinobacteria--Actinobacteria--Propionibacteriales--Nocardioidaceae--Nocardioides--Nocardioides sp. AP3		ZOTU39	0.342035	Actinobacteria--Actinobacteria--Propionibacteriales--Nocardioidaceae--Nocardioides--Nocardioides sp. AP3
ZOTU28	1.01445	Proteobacteria--Gammaproteobacteria--Betaproteobacteriales--Burkholderiaceae--Acidovorax--uncultured Acidovorax sp.		ZOTU9	0.769571	Proteobacteria--Gammaproteobacteria--Xanthomonadales--Xanthomonadaceae--Stenotrophomonas--Stenotrophomonas maltophilia
ZOTU9	1.61256	Proteobacteria--Gammaproteobacteria--Xanthomonadales--Xanthomonadaceae--Stenotrophomonas--Stenotrophomonas maltophilia		ZOTU6	0.865456	Proteobacteria--Alphaproteobacteria--Rhizobiales--Rhizobiaceae--Allorhizobium-Neorhizobium-Pararhizobium-Rhizobium--Agrobacterium sp. MN-Endo11
ZOTU6	1.60917	Proteobacteria--Alphaproteobacteria--Rhizobiales--Rhizobiaceae--Allorhizobium-Neorhizobium-Pararhizobium-Rhizobium--Agrobacterium sp. MN-Endo11		ZOTU17	1.34281	Proteobacteria--Gammaproteobacteria--Pseudomonadales--Pseudomonadaceae--Pseudomonas--Pseudomonas sp. SRMND14A
ZOTU31	0.899066	Firmicutes--Bacilli--Bacillales--Bacillaceae--Bacillus--Bacillus aryabhattai		ZOTU53	0.136107	Actinobacteria--Actinobacteria--Micrococcales--Intrasporangiaceae--Terrabacter--uncultured bacterium
ZOTU17	0.506135	Proteobacteria--Gammaproteobacteria--Pseudomonadales--Pseudomonadaceae--Pseudomonas--Pseudomonas sp. SRMND14A		ZOTU181	0.065743	Actinobacteria--Actinobacteria--Propionibacteriales--Nocardioidaceae--Nocardioides--uncultured bacterium
ZOTU53	0.349072	Actinobacteria--Actinobacteria--Micrococcales--Intrasporangiaceae--Terrabacter--uncultured bacterium		ZOTU30	1.56902	Firmicutes--Bacilli--Bacillales--Bacillaceae--Bacillus--Bacillus gibsonii
ZOTU181	0.0969905	Actinobacteria--Actinobacteria--Propionibacteriales--Nocardioidaceae--Nocardioides--uncultured bacterium		ZOTU16	2.11427	Proteobacteria--Gammaproteobacteria--Pseudomonadales--Pseudomonadaceae--Pseudomonas--Pseudomonas oryzihabitans
ZOTU30	0.137184	Firmicutes--Bacilli--Bacillales--Bacillaceae--Bacillus--Bacillus gibsonii		ZOTU37	0.676752	Actinobacteria--Actinobacteria--Micrococcales--Microbacteriaceae--Microbacterium--uncultured bacterium
ZOTU16	0.532121	Proteobacteria--Gammaproteobacteria--Pseudomonadales--Pseudomonadaceae--Pseudomonas--Pseudomonas oryzihabitans		ZOTU29	0.756438	Proteobacteria--Gammaproteobacteria--Betaproteobacteriales--Burkholderiaceae--Ralstonia--Ralstonia solanacearum
ZOTU37	0.559121	Actinobacteria--Actinobacteria--Micrococcales--Microbacteriaceae--Microbacterium--uncultured bacterium		ZOTU11	0.416054	Firmicutes--Bacilli--Lactobacillales--Enterococcaceae--Enterococcus--Enterococcus casseliflavus
ZOTU29	1.01903	Proteobacteria--Gammaproteobacteria--Betaproteobacteriales--Burkholderiaceae--Ralstonia--Ralstonia solanacearum		ZOTU40	0.131958	Proteobacteria--Gammaproteobacteria--Enterobacteriales--Enterobacteriaceae--Citrobacter--Citrobacter freundii
ZOTU3	2.12572	Patescibacteria--Saccharimonadia--Saccharimonadales--uncultured bacterium--uncultured bacterium--uncultured bacterium
ZOTU114	0.257304	Proteobacteria--Alphaproteobacteria--Sphingomonadales--Sphingomonadaceae--Sphingomonas--Sphingomonas sp. P-54
Core taxa of fungal community from healthy plant (12)				Core taxa of bacterial community from diseased plant (16)
OTU ID	RA (%)	Taxonomy information		OTU ID	RA (%)	Taxonomy information
ZOTU9	7.03236	Ascomycota--Dothideomycetes--Pleosporales--Didymellaceae--Cumuliphoma--Cumuliphoma_omnivirens		ZOTU9	5.261	Ascomycota--Dothideomycetes--Pleosporales--Didymellaceae--Cumuliphoma--Cumuliphoma_omnivirens
ZOTU45	1.57209	Ascomycota--Dothideomycetes--Pleosporales--Phaeosphaeriaceae--Paraphoma--Paraphoma_chrysanthemicola		ZOTU45	0.654113	Ascomycota--Dothideomycetes--Pleosporales--Phaeosphaeriaceae--Paraphoma--Paraphoma_chrysanthemicola
ZOTU20	1.30775	Ascomycota--Sordariomycetes--Glomerellales--Plectosphaerellaceae--Plectosphaerella--Plectosphaerella_cucumerina		ZOTU20	0.845213	Ascomycota--Sordariomycetes--Glomerellales--Plectosphaerellaceae--Plectosphaerella--Plectosphaerella_cucumerina
ZOTU19	1.25858	Ascomycota--Dothideomycetes--Cladosporiales--Cladosporiaceae--Cladosporium--Cladosporium_sp.		ZOTU19	1.3729	Ascomycota--Dothideomycetes--Cladosporiales--Cladosporiaceae--Cladosporium--Cladosporium_sp.
ZOTU4	6.40946	Ascomycota--Sordariomycetes--Hypocreales--Nectriaceae--Fusarium--Fusarium_oxysporum		ZOTU4	9.4874	Ascomycota--Sordariomycetes--Hypocreales--Nectriaceae--Fusarium--Fusarium_oxysporum
ZOTU15	1.0283	Ascomycota--Sordariomycetes--Hypocreales--Nectriaceae--Fusarium--Fusarium_oxysporum		ZOTU15	1.73498	Ascomycota--Sordariomycetes--Hypocreales--Nectriaceae--Fusarium--Fusarium_oxysporum
ZOTU12	2.02727	Ascomycota--Dothideomycetes--Pleosporales--Phaeosphaeriaceae--Setophoma--Setophoma_terrestris		ZOTU16	0.83107	Ascomycota--Sordariomycetes--Glomerellales--Plectosphaerellaceae--Plectosphaerella--Plectosphaerella_cucumerina
ZOTU38	0.832023	Ascomycota--Dothideomycetes--Pleosporales--Pleosporaceae--Alternaria--unidentified		ZOTU12	2.72783	Ascomycota--Dothideomycetes--Pleosporales--Phaeosphaeriaceae--Setophoma--Setophoma_terrestris
ZOTU7	5.52576	Ascomycota--Dothideomycetes--Cladosporiales--Cladosporiaceae--Cladosporium--Cladosporium_cladosporioides		ZOTU38	0.60409	Ascomycota--Dothideomycetes--Pleosporales--Pleosporaceae--Alternaria--unidentified
ZOTU8	5.24273	Ascomycota--Sordariomycetes--Hypocreales--Nectriaceae--Fusarium--Fusarium_oxysporum		ZOTU7	9.22928	Ascomycota--Dothideomycetes--Cladosporiales--Cladosporiaceae--Cladosporium--Cladosporium_cladosporioides
ZOTU10	2.03537	Ascomycota--Sordariomycetes--Hypocreales--Nectriaceae--Fusarium--Fusarium_equiseti		ZOTU11	1.92001	Ascomycota--Sordariomycetes--Glomerellales--Plectosphaerellaceae--Plectosphaerella--Plectosphaerella_cucumerina
ZOTU14	2.39921	Ascomycota--Dothideomycetes--Cladosporiales--Cladosporiaceae--Cladosporium--Cladosporium_sp.		ZOTU8	5.57826	Ascomycota--Sordariomycetes--Hypocreales--Nectriaceae--Fusarium--Fusarium_oxysporum
				ZOTU36	0.419877	Basidiomycota--Tremellomycetes--Tremellales--Bulleribasidiaceae--Hannaella--Hannaella_oryzae
				ZOTU10	5.06151	Ascomycota--Sordariomycetes--Hypocreales--Nectriaceae--Fusarium--Fusarium_equiseti
				ZOTU54	0.395313	Ascomycota--Dothideomycetes--Pleosporales--Pleosporaceae--Alternaria--Alternaria_eichhorniae
				ZOTU14	2.25637	Ascomycota--Dothideomycetes--Cladosporiales--Cladosporiaceae--Cladosporium--Cladosporium_sp.
		The red font indicates that the relative abundance of core ZOTUs increased in diseased plants, compared with healthy plants.
		The bold font indicates that the core ZOTUs are present in both healthy and diseased plants.
		"RA" represents the relative abundance.

## Sheet: Top 20 hub taxa in 2 sites
Intrakingdom bacterial network in Guiyang site-healthy				Intrakingdom bacterial network in Huishui site-healthy				Intrakingdom bacterial network in Guiyang site-diseased				Intrakingdom bacterial network in Huishui site-diseased
OTU ID	Degree	taxonomy information		OTU ID	Degree	taxonomy information		OTU ID	Degree	taxonomy information		OTU ID	Degree	taxonomy information
BZOTU1289	84	Bacteria--Proteobacteria--Gammaproteobacteria--Enterobacteriales--Enterobacteriaceae--Escherichia-Shigella		BZOTU189	180	Bacteria--Actinobacteria--Actinobacteria1--Micrococcales--Microbacteriaceae--Microbacterium		BZOTU249	103	Bacteria--Actinobacteria--Actinobacteria1--Propionibacteriales--Propionibacteriaceae--Cutibacterium		BZOTU1291	124	Bacteria--Proteobacteria--Gammaproteobacteria--Enterobacteriales--Enterobacteriaceae--Pantoea
BZOTU916	83	Bacteria--Proteobacteria--Alphaproteobacteria--Rhizobiales--Rhizobiaceae--Aureimonas		BZOTU916	168	Bacteria--Proteobacteria--Alphaproteobacteria--Rhizobiales--Rhizobiaceae--Aureimonas		BZOTU140	79	Bacteria--Actinobacteria--Actinobacteria1--Kineosporiales--Kineosporiaceae--Kineococcus		BZOTU407	106	Bacteria--Bacteroidetes--Bacteroidia--Cytophagales--Spirosomaceae--Spirosoma
BZOTU189	77	Bacteria--Actinobacteria--Actinobacteria1--Micrococcales--Microbacteriaceae--Microbacterium		BZOTU871	159	Bacteria--Proteobacteria--Alphaproteobacteria--Rhizobiales--Beijerinckiaceae--Methylobacterium		BZOTU177	70	Bacteria--Actinobacteria--Actinobacteria1--Micrococcales--Microbacteriaceae--Curtobacterium		BZOTU871	86	Bacteria--Proteobacteria--Alphaproteobacteria--Rhizobiales--Beijerinckiaceae--Methylobacterium
BZOTU871	75	Bacteria--Proteobacteria--Alphaproteobacteria--Rhizobiales--Beijerinckiaceae--Methylobacterium		BZOTU407	103	Bacteria--Bacteroidetes--Bacteroidia--Cytophagales--Spirosomaceae--Spirosoma		BZOTU407	69	Bacteria--Bacteroidetes--Bacteroidia--Cytophagales--Spirosomaceae--Spirosoma		BZOTU1339	84	Bacteria--Proteobacteria--Gammaproteobacteria--Pseudomonadales--Pseudomonadaceae--Pseudomonas
BZOTU1291	70	Bacteria--Proteobacteria--Gammaproteobacteria--Enterobacteriales--Enterobacteriaceae--Pantoea		BZOTU140	99	Bacteria--Actinobacteria--Actinobacteria1--Kineosporiales--Kineosporiaceae--Kineococcus		BZOTU871	67	Bacteria--Proteobacteria--Alphaproteobacteria--Rhizobiales--Beijerinckiaceae--Methylobacterium		BZOTU916	75	Bacteria--Proteobacteria--Alphaproteobacteria--Rhizobiales--Rhizobiaceae--Aureimonas
BZOTU140	62	Bacteria--Actinobacteria--Actinobacteria1--Kineosporiales--Kineosporiaceae--Kineococcus		BZOTU142	78	Bacteria--Actinobacteria--Actinobacteria1--Kineosporiales--Kineosporiaceae--Pseudokineococcus		BZOTU179	67	Bacteria--Actinobacteria--Actinobacteria1--Micrococcales--Microbacteriaceae--Frigoribacterium		BZOTU142	72	Bacteria--Actinobacteria--Actinobacteria1--Kineosporiales--Kineosporiaceae--Pseudokineococcus
BZOTU142	60	Bacteria--Actinobacteria--Actinobacteria1--Kineosporiales--Kineosporiaceae--Pseudokineococcus		BZOTU1289	60	Bacteria--Proteobacteria--Gammaproteobacteria--Enterobacteriales--Enterobacteriaceae--Escherichia-Shigella		BZOTU749	62	Bacteria--Firmicutes--Limnochordia--Limnochordales--Limnochordaceae--uncultured bacterium--uncultured bacteriumcross265		BZOTU552	65	Bacteria--Deinococcus-Thermus--Deinococci--Deinococcales--Deinococcaceae--Deinococcus
BZOTU249	57	Bacteria--Actinobacteria--Actinobacteria1--Propionibacteriales--Propionibacteriaceae--Cutibacterium		BZOTU1102	58	Bacteria--Proteobacteria--Deltaproteobacteria--Oligoflexales--0319-6G20--metagenome--metagenomecross421		BZOTU1029	61	Bacteria--Proteobacteria--Deltaproteobacteria--Bdellovibrionales--Bdellovibrionaceae--OM27 clade		BZOTU389	58	Bacteria--Bacteroidetes--Bacteroidia--Cytophagales--Hymenobacteraceae--Hymenobacter
BZOTU1375	57	Bacteria--Proteobacteria--Gammaproteobacteria--Xanthomonadales--Xanthomonadaceae--Xanthomonas		BZOTU830	48	Bacteria--Proteobacteria--Alphaproteobacteria--Caulobacterales--Hyphomonadaceae--SWB02		BZOTU526	61	Bacteria--Chloroflexi--Ktedonobacteria--Ktedonobacterales--Ktedonobacteraceae--Ktedonobacter		BZOTU1111	52	Bacteria--Proteobacteria--Deltaproteobacteria--Oligoflexales--0319-6G20--uncultured soil bacterium--uncultured soil bacteriumcross427
BZOTU602	48	Bacteria--Firmicutes--Bacilli--Bacillales--Bacillaceae--Virgibacillus		BZOTU389	46	Bacteria--Bacteroidetes--Bacteroidia--Cytophagales--Hymenobacteraceae--Hymenobacter		BZOTU273	57	Bacteria--Actinobacteria--Actinobacteria1--Streptosporangiales--Nocardiopsaceae--Actinorugispora		BZOTU821	52	Bacteria--Proteobacteria--Alphaproteobacteria--Azospirillales--uncultured--unculturedcross301--uncultured bacterium--uncultured bacteriumcross302
BZOTU611	48	Bacteria--Firmicutes--Bacilli--Bacillales--Paenibacillaceae--Cohnella		BZOTU515	43	Bacteria--Chloroflexi--JG30-KF-CM66--uncultured soil bacterium--uncultured soil bacteriumcross196--uncultured soil bacterium1--uncultured soil bacterium2		BZOTU142	56	Bacteria--Actinobacteria--Actinobacteria1--Kineosporiales--Kineosporiaceae--Pseudokineococcus		BZOTU140	50	Bacteria--Actinobacteria--Actinobacteria1--Kineosporiales--Kineosporiaceae--Kineococcus
BZOTU610	47	Bacteria--Firmicutes--Bacilli--Bacillales--Paenibacillaceae--Brevibacillus		BZOTU1081	42	Bacteria--Proteobacteria--Deltaproteobacteria--Myxococcales--Sandaracinaceae--Sandaracinus		BZOTU143	54	Bacteria--Actinobacteria--Actinobacteria1--Kineosporiales--Kineosporiaceae--Quadrisphaera		BZOTU1080	48	Bacteria--Proteobacteria--Deltaproteobacteria--Myxococcales--Polyangiaceae--uncultured--unculturedcross403
BZOTU542	45	Bacteria--Cyanobacteria--Oxyphotobacteria--Chloroplast--Camelina sativa--Camelina sativa1		BZOTU481	40	Bacteria--Chloroflexi--Anaerolineae--Ardenticatenales--uncultured--unculturedcross176--uncultured bacterium--uncultured bacteriumcross177		BZOTU527	52	Bacteria--Chloroflexi--Ktedonobacteria--Ktedonobacterales--Ktedonobacteraceae--uncultured--unculturedcross202		BZOTU697	44	Bacteria--Firmicutes--Clostridia--Clostridiales--Family XI--Family XIcross251--Sedimentibacter
BZOTU235	44	Bacteria--Actinobacteria--Actinobacteria1--Micromonosporales--Micromonosporaceae--Rhizocola		BZOTU1399	39	Bacteria--Verrucomicrobia--Verrucomicrobiae--Pedosphaerales--Pedosphaeraceae--uncultured Verrucomicrobia subdivision 3 bacterium		BZOTU126	50	Bacteria--Actinobacteria--Actinobacteria1--Frankiales--Geodermatophilaceae--Geodermatophilus		BZOTU1029	42	Bacteria--Proteobacteria--Deltaproteobacteria--Bdellovibrionales--Bdellovibrionaceae--OM27 clade
BZOTU626	42	Bacteria--Firmicutes--Bacilli--Bacillales--Planococcaceae--Lysinibacillus		BZOTU454	37	Bacteria--Bacteroidetes--Ignavibacteria--SJA-28--uncultured bacterium--uncultured bacteriumcross164--uncultured bacterium1		BZOTU750	44	Bacteria--Firmicutes--Limnochordia--Limnochordales--Limnochordaceae--uncultured compost bacterium		BZOTU73	38	Bacteria--Actinobacteria--Acidimicrobiia--IMCC26256--uncultured Acidimicrobiales bacterium--uncultured Acidimicrobiales bacterium1
BZOTU98	42	Bacteria--Actinobacteria--Acidimicrobiia--uncultured--unculturedcross61--uncultured actinobacterium--uncultured actinobacteriumcross62--uncultured actinobacterium1		BZOTU958	33	Bacteria--Proteobacteria--Alphaproteobacteria--Rhizobiales--uncultured--unculturedcross345--metagenome--metagenomecross346		BZOTU598	44	Bacteria--Firmicutes--Bacilli--Bacillales--Bacillaceae--Sinibacillus		BZOTU1391	36	Bacteria--Verrucomicrobia--Verrucomicrobiae--Pedosphaerales--Pedosphaeraceae--ADurb.Bin063-1
BZOTU699	38	Bacteria--Firmicutes--Clostridia--Clostridiales--Family XI--Family XIcross253--Tissierella		BZOTU1024	33	Bacteria--Proteobacteria--Alphaproteobacteria--uncultured--unculturedcross378--uncultured alpha proteobacterium--uncultured alpha proteobacterium1		BZOTU1291	44	Bacteria--Proteobacteria--Gammaproteobacteria--Enterobacteriales--Enterobacteriaceae--Pantoea		BZOTU76	32	Bacteria--Actinobacteria--Acidimicrobiia--IMCC26256--uncultured Ferrimicrobium sp.--uncultured Ferrimicrobium sp.1
BZOTU282	38	Bacteria--Actinobacteria--Actinobacteria1--Streptosporangiales--Streptosporangiaceae--Streptosporangium		BZOTU1253	32	Bacteria--Proteobacteria--Gammaproteobacteria--Betaproteobacteriales--SC-I-84--uncultured Nitrosomonadaceae bacterium		BZOTU650	44	Bacteria--Firmicutes--Bacilli--Bacillales--Thermoactinomycetaceae--Novibacillus		BZOTU1102	31	Bacteria--Proteobacteria--Deltaproteobacteria--Oligoflexales--0319-6G20--metagenome--metagenomecross421
BZOTU598	38	Bacteria--Firmicutes--Bacilli--Bacillales--Bacillaceae--Sinibacillus		BZOTU697	32	Bacteria--Firmicutes--Clostridia--Clostridiales--Family XI--Family XIcross251--Sedimentibacter		BZOTU1325	42	Bacteria--Proteobacteria--Gammaproteobacteria--Oceanospirillales--Halomonadaceae--Halomonas		BZOTU57	31	Bacteria--Acidobacteria--Subgroup 5--uncultured Acidobacteria bacterium--uncultured Acidobacteria bacteriumcross25--uncultured Acidobacteria bacterium1--uncultured Acidobacteria bacterium2
BZOTU686	37	Bacteria--Firmicutes--Clostridia--Clostridiales--Clostridiaceae 2--Alkaliphilus		BZOTU1088	31	Bacteria--Proteobacteria--Deltaproteobacteria--Myxococcales--bacteriap25--uncultured delta proteobacterium--uncultured delta proteobacteriumcross408		BZOTU935	41	Bacteria--Proteobacteria--Alphaproteobacteria--Rhizobiales--Rhizobiales Incertae Sedis--Bauldia		BZOTU520	31	Bacteria--Chloroflexi--Ktedonobacteria--Ktedonobacterales--JG30-KF-AS9--Chloroflexi bacterium Ellin7237
Intrakingdom fungal network in Guiyang site-healthy				Intrakingdom fungal network in Huishui site-healthy				Intrakingdom fungal network in Guiyang site-diseased				Intrakingdom fungal network in Huishui site-diseased
OTU ID	Degree	taxonomy information		OTU ID	Degree	taxonomy information		OTU ID	Degree	taxonomy information		OTU ID	Degree	taxonomy information
FZOTU245	53	Fungi--Ascomycota--Pezizomycetes--Pezizales--Pyronemataceae--Picoa		FZOTU393	49	Fungi--Ascomycota--Sordariomycetes--Sordariales--Chaetomiaceae--Melanocarpus		FZOTU143	59	Fungi--Ascomycota--Eurotiomycetes--Chaetothyriales--Herpotrichiellaceae--Coniosporium		FZOTU298	51	Fungi--Ascomycota--Sordariomycetes--Hypocreales--Bionectriaceae--unidentified--unidentifiedcross60
FZOTU393	50	Fungi--Ascomycota--Sordariomycetes--Sordariales--Chaetomiaceae--Melanocarpus		FZOTU183	49	Fungi--Ascomycota--Eurotiomycetes--Onygenales--Onygenales_fam_Incertae_sedis--Malbranchea		FZOTU293	56	Fungi--Ascomycota--Sordariomycetes--Glomerellales--Plectosphaerellaceae--unidentified--unidentifiedcross59		FZOTU378	49	Fungi--Ascomycota--Sordariomycetes--Microascales--Microascaceae--Scedosporium
FZOTU410	50	Fungi--Ascomycota--Sordariomycetes--Sordariales--Sordariaceae--Sordaria		FZOTU295	46	Fungi--Ascomycota--Sordariomycetes--Hypocreales--Bionectriaceae--Gliomastix		FZOTU374	54	Fungi--Ascomycota--Sordariomycetes--Microascales--Microascaceae--Petriella		FZOTU450	49	Fungi--Basidiomycota--Agaricomycetes--Agaricales--Agaricaceae--Leucocoprinus
FZOTU411	48	Fungi--Ascomycota--Sordariomycetes--Sordariales--Sordariaceae--unidentified--unidentifiedcross79		FZOTU415	46	Fungi--Ascomycota--Sordariomycetes--Sordariales--Sordariales_fam_Incertae_sedis--Remersonia		FZOTU371	54	Fungi--Ascomycota--Sordariomycetes--Microascales--Microascaceae--Kernia		FZOTU183	47	Fungi--Ascomycota--Eurotiomycetes--Onygenales--Onygenales_fam_Incertae_sedis--Malbranchea
FZOTU378	48	Fungi--Ascomycota--Sordariomycetes--Microascales--Microascaceae--Scedosporium		FZOTU246	46	Fungi--Ascomycota--Pezizomycetes--Pezizales--Pyronemataceae--Pseudaleuria		FZOTU377	53	Fungi--Ascomycota--Sordariomycetes--Microascales--Microascaceae--Pseudallescheria		FZOTU214	46	Fungi--Ascomycota--Leotiomycetes--Helotiales--Helotiaceae--Tetracladium
FZOTU230	48	Fungi--Ascomycota--Leotiomycetes--Thelebolales--Pseudeurotiaceae--Pseudeurotium		FZOTU638	45	Fungi--Chytridiomycota--Chytridiomycetes--Chytridiales--Chytridiaceae--Phlyctochytrium		FZOTU278	47	Fungi--Ascomycota--Sordariomycetes--Diaporthales--Diaporthaceae--Diaporthe		FZOTU295	46	Fungi--Ascomycota--Sordariomycetes--Hypocreales--Bionectriaceae--Gliomastix
FZOTU373	47	Fungi--Ascomycota--Sordariomycetes--Microascales--Microascaceae--Parascedosporium		FZOTU185	45	Fungi--Ascomycota--Eurotiomycetes--Onygenales--unidentified--unidentifiedcross33--unidentified1		FZOTU164	47	Fungi--Ascomycota--Eurotiomycetes--Eurotiales--Trichocomaceae--unidentified--unidentifiedcross27		FZOTU300	45	Fungi--Ascomycota--Sordariomycetes--Hypocreales--Clavicipitaceae--Claviceps
FZOTU415	47	Fungi--Ascomycota--Sordariomycetes--Sordariales--Sordariales_fam_Incertae_sedis--Remersonia		FZOTU163	44	Fungi--Ascomycota--Eurotiomycetes--Eurotiales--Trichocomaceae--Thermomyces		FZOTU410	46	Fungi--Ascomycota--Sordariomycetes--Sordariales--Sordariaceae--Sordaria		FZOTU293	44	Fungi--Ascomycota--Sordariomycetes--Glomerellales--Plectosphaerellaceae--unidentified--unidentifiedcross59
FZOTU640	46	Fungi--Chytridiomycota--Chytridiomycetes--unidentified--unidentifiedcross129--unidentified1--unidentified2		FZOTU321	44	Fungi--Ascomycota--Sordariomycetes--Hypocreales--Hypocreales_fam_Incertae_sedis--Ustilaginoidea		FZOTU281	46	Fungi--Ascomycota--Sordariomycetes--Diaporthales--Schizoparmaceae--Pilidiella		FZOTU346	43	Fungi--Ascomycota--Sordariomycetes--Hypocreales--Ophiocordycipitaceae--Tolypocladium
FZOTU185	46	Fungi--Ascomycota--Eurotiomycetes--Onygenales--unidentified--unidentifiedcross33--unidentified1		FZOTU269	44	Fungi--Ascomycota--Sordariomycetes--Chaetosphaeriales--Chaetosphaeriaceae--Chaetosphaeria		FZOTU3	44	Fungi--Aphelidiomycota--Aphelidiomycetes--GS16--unidentified--unidentified1		FZOTU276	43	Fungi--Ascomycota--Sordariomycetes--Coniochaetales--Coniochaetaceae--unidentified--unidentifiedcross54
FZOTU334	46	Fungi--Ascomycota--Sordariomycetes--Hypocreales--Nectriaceae--Mariannaea		FZOTU192	44	Fungi--Ascomycota--Lecanoromycetes--Lecanorales--Calycidiaceae--Calycidium		FZOTU53	44	Fungi--Ascomycota--Dothideomycetes--Pleosporales--Cucurbitariaceae--Pyrenochaeta		FZOTU393	42	Fungi--Ascomycota--Sordariomycetes--Sordariales--Chaetomiaceae--Melanocarpus
FZOTU377	45	Fungi--Ascomycota--Sordariomycetes--Microascales--Microascaceae--Pseudallescheria		FZOTU276	44	Fungi--Ascomycota--Sordariomycetes--Coniochaetales--Coniochaetaceae--unidentified--unidentifiedcross54		FZOTU411	43	Fungi--Ascomycota--Sordariomycetes--Sordariales--Sordariaceae--unidentified--unidentifiedcross79		FZOTU405	42	Fungi--Ascomycota--Sordariomycetes--Sordariales--Lasiosphaeriaceae--Schizothecium
FZOTU397	45	Fungi--Ascomycota--Sordariomycetes--Sordariales--Chaetomiaceae--Thielavia		FZOTU180	43	Fungi--Ascomycota--Eurotiomycetes--Onygenales--Onygenaceae--Ophidiomyces		FZOTU393	43	Fungi--Ascomycota--Sordariomycetes--Sordariales--Chaetomiaceae--Melanocarpus		FZOTU269	41	Fungi--Ascomycota--Sordariomycetes--Chaetosphaeriales--Chaetosphaeriaceae--Chaetosphaeria
FZOTU150	44	Fungi--Ascomycota--Eurotiomycetes--Chaetothyriales--Herpotrichiellaceae--Veronaea		FZOTU395	42	Fungi--Ascomycota--Sordariomycetes--Sordariales--Chaetomiaceae--Mycothermus		FZOTU378	40	Fungi--Ascomycota--Sordariomycetes--Microascales--Microascaceae--Scedosporium		FZOTU655	40	Fungi--Chytridiomycota--Spizellomycetes--Spizellomycetales--Spizellomycetaceae--Spizellomyces
FZOTU281	43	Fungi--Ascomycota--Sordariomycetes--Diaporthales--Schizoparmaceae--Pilidiella		FZOTU388	42	Fungi--Ascomycota--Sordariomycetes--Sordariales--Chaetomiaceae--Acrophialophora		FZOTU110	39	Fungi--Ascomycota--Dothideomycetes--Pleosporales--Sporormiaceae--Westerdykella		FZOTU249	40	Fungi--Ascomycota--Pezizomycetes--Pezizales--Pyronemataceae--unidentified--unidentifiedcross48
FZOTU44	42	Fungi--Ascomycota--Dothideomycetes--Dothideomycetes_ord_Incertae_sedis--Eremomycetaceae--Arthrographis		FZOTU275	41	Fungi--Ascomycota--Sordariomycetes--Coniochaetales--Coniochaetaceae--Coniochaeta		FZOTU679	39	Fungi--Mucoromycota--Mucoromycetes--Mucorales--Cunninghamellaceae--Cunninghamella		FZOTU571	39	Fungi--Basidiomycota--Agaricomycetes--Thelephorales--Thelephoraceae--unidentified--unidentifiedcross110
FZOTU167	42	Fungi--Ascomycota--Eurotiomycetes--Onygenales--Ajellomycetaceae--unidentified--unidentifiedcross29		FZOTU379	40	Fungi--Ascomycota--Sordariomycetes--Microascales--Microascaceae--Wardomycopsis		FZOTU314	39	Fungi--Ascomycota--Sordariomycetes--Hypocreales--Hypocreaceae--unidentified--unidentifiedcross63		FZOTU192	37	Fungi--Ascomycota--Lecanoromycetes--Lecanorales--Calycidiaceae--Calycidium
FZOTU482	40	Fungi--Basidiomycota--Agaricomycetes--Agaricales--Stephanosporaceae--unidentified--unidentifiedcross90		FZOTU346	40	Fungi--Ascomycota--Sordariomycetes--Hypocreales--Ophiocordycipitaceae--Tolypocladium		FZOTU415	38	Fungi--Ascomycota--Sordariomycetes--Sordariales--Sordariales_fam_Incertae_sedis--Remersonia		FZOTU608	35	Fungi--Basidiomycota--Microbotryomycetes--Sporidiobolales--unidentified--unidentifiedcross123--unidentified1
FZOTU277	40	Fungi--Ascomycota--Sordariomycetes--Coniochaetales--unidentified--unidentifiedcross55--unidentified1		FZOTU571	39	Fungi--Basidiomycota--Agaricomycetes--Thelephorales--Thelephoraceae--unidentified--unidentifiedcross110		FZOTU367	38	Fungi--Ascomycota--Sordariomycetes--Microascales--Halosphaeriaceae--unidentified--unidentifiedcross72		FZOTU314	35	Fungi--Ascomycota--Sordariomycetes--Hypocreales--Hypocreaceae--unidentified--unidentifiedcross63
FZOTU371	39	Fungi--Ascomycota--Sordariomycetes--Microascales--Microascaceae--Kernia		FZOTU110	38	Fungi--Ascomycota--Dothideomycetes--Pleosporales--Sporormiaceae--Westerdykella		FZOTU650	37	Fungi--Chytridiomycota--Rhizophydiomycetes--Rhizophydiales--Rhizophydiaceae--Rhizophydium		FZOTU281	35	Fungi--Ascomycota--Sordariomycetes--Diaporthales--Schizoparmaceae--Pilidiella
Interkingdom network in Guiyang site-healthy				Interkingdom network in Huishui site-healthy				Interkingdom network in Guiyang site-diseased				Interkingdom network in Huishui site-diseased
OTU ID	Degree	taxonomy information		OTU ID	Degree	taxonomy information		OTU ID	Degree	taxonomy information		OTU ID	Degree	taxonomy information
BZOTU189	102	Bacteria--Actinobacteria--Actinobacteria1--Micrococcales--Microbacteriaceae--Microbacterium		BZOTU916	170	Bacteria--Proteobacteria--Alphaproteobacteria--Rhizobiales--Rhizobiaceae--Aureimonas		BZOTU249	95	Bacteria--Actinobacteria--Actinobacteria1--Propionibacteriales--Propionibacteriaceae--Cutibacterium		BZOTU407	97	Bacteria--Bacteroidetes--Bacteroidia--Cytophagales--Spirosomaceae--Spirosoma
BZOTU871	82	Bacteria--Proteobacteria--Alphaproteobacteria--Rhizobiales--Beijerinckiaceae--Methylobacterium		BZOTU189	168	Bacteria--Actinobacteria--Actinobacteria1--Micrococcales--Microbacteriaceae--Microbacterium		BZOTU1375	87	Bacteria--Proteobacteria--Gammaproteobacteria--Xanthomonadales--Xanthomonadaceae--Xanthomonas		BZOTU1291	92	Bacteria--Proteobacteria--Gammaproteobacteria--Enterobacteriales--Enterobacteriaceae--Pantoea
BZOTU249	75	Bacteria--Actinobacteria--Actinobacteria1--Propionibacteriales--Propionibacteriaceae--Cutibacterium		BZOTU871	142	Bacteria--Proteobacteria--Alphaproteobacteria--Rhizobiales--Beijerinckiaceae--Methylobacterium		BZOTU177	81	Bacteria--Actinobacteria--Actinobacteria1--Micrococcales--Microbacteriaceae--Curtobacterium		BZOTU871	69	Bacteria--Proteobacteria--Alphaproteobacteria--Rhizobiales--Beijerinckiaceae--Methylobacterium
BZOTU542	73	Bacteria--Cyanobacteria--Oxyphotobacteria--Chloroplast--Camelina sativa--Camelina sativa1		BZOTU407	113	Bacteria--Bacteroidetes--Bacteroidia--Cytophagales--Spirosomaceae--Spirosoma		BZOTU140	77	Bacteria--Actinobacteria--Actinobacteria1--Kineosporiales--Kineosporiaceae--Kineococcus		BZOTU916	69	Bacteria--Proteobacteria--Alphaproteobacteria--Rhizobiales--Rhizobiaceae--Aureimonas
BZOTU916	66	Bacteria--Proteobacteria--Alphaproteobacteria--Rhizobiales--Rhizobiaceae--Aureimonas		BZOTU140	70	Bacteria--Actinobacteria--Actinobacteria1--Kineosporiales--Kineosporiaceae--Kineococcus		BZOTU749	70	Bacteria--Firmicutes--Limnochordia--Limnochordales--Limnochordaceae--uncultured bacterium--uncultured bacteriumcross265		BZOTU140	67	Bacteria--Actinobacteria--Actinobacteria1--Kineosporiales--Kineosporiaceae--Kineococcus
BZOTU142	61	Bacteria--Actinobacteria--Actinobacteria1--Kineosporiales--Kineosporiaceae--Pseudokineococcus		BZOTU389	54	Bacteria--Bacteroidetes--Bacteroidia--Cytophagales--Hymenobacteraceae--Hymenobacter		FZOTU143	66	Fungi--Ascomycota--Eurotiomycetes--Chaetothyriales--Herpotrichiellaceae--Coniosporium		BZOTU1339	66	Bacteria--Proteobacteria--Gammaproteobacteria--Pseudomonadales--Pseudomonadaceae--Pseudomonas
BZOTU140	57	Bacteria--Actinobacteria--Actinobacteria1--Kineosporiales--Kineosporiaceae--Kineococcus		BZOTU142	49	Bacteria--Actinobacteria--Actinobacteria1--Kineosporiales--Kineosporiaceae--Pseudokineococcus		BZOTU407	63	Bacteria--Bacteroidetes--Bacteroidia--Cytophagales--Spirosomaceae--Spirosoma		BZOTU142	60	Bacteria--Actinobacteria--Actinobacteria1--Kineosporiales--Kineosporiaceae--Pseudokineococcus
BZOTU1289	49	Bacteria--Proteobacteria--Gammaproteobacteria--Enterobacteriales--Enterobacteriaceae--Escherichia-Shigella		BZOTU1102	48	Bacteria--Proteobacteria--Deltaproteobacteria--Oligoflexales--0319-6G20--metagenome--metagenomecross421		BZOTU273	55	Bacteria--Actinobacteria--Actinobacteria1--Streptosporangiales--Nocardiopsaceae--Actinorugispora		BZOTU146	53	Bacteria--Actinobacteria--Actinobacteria1--Micrococcales--Beutenbergiaceae--Salana
FZOTU277	47	Fungi--Ascomycota--Sordariomycetes--Coniochaetales--unidentified--unidentifiedcross566--unidentified1		BZOTU830	45	Bacteria--Proteobacteria--Alphaproteobacteria--Caulobacterales--Hyphomonadaceae--SWB02		BZOTU143	53	Bacteria--Actinobacteria--Actinobacteria1--Kineosporiales--Kineosporiaceae--Quadrisphaera		BZOTU389	47	Bacteria--Bacteroidetes--Bacteroidia--Cytophagales--Hymenobacteraceae--Hymenobacter
BZOTU1291	46	Bacteria--Proteobacteria--Gammaproteobacteria--Enterobacteriales--Enterobacteriaceae--Pantoea		BZOTU481	44	Bacteria--Chloroflexi--Anaerolineae--Ardenticatenales--uncultured--unculturedcross176--uncultured bacterium--uncultured bacteriumcross177		FZOTU293	53	Fungi--Ascomycota--Sordariomycetes--Glomerellales--Plectosphaerellaceae--unidentified--unidentifiedcross570		BZOTU249	40	Bacteria--Actinobacteria--Actinobacteria1--Propionibacteriales--Propionibacteriaceae--Cutibacterium
BZOTU544	43	Bacteria--Cyanobacteria--Oxyphotobacteria--Chloroplast--Capsicum annuum var. glabriusculum--Capsicum annuum var. glabriusculum1		BZOTU515	43	Bacteria--Chloroflexi--JG30-KF-CM66--uncultured soil bacterium--uncultured soil bacteriumcross196--uncultured soil bacterium1--uncultured soil bacterium2		FZOTU371	53	Fungi--Ascomycota--Sordariomycetes--Microascales--Microascaceae--Kernia		BZOTU1111	38	Bacteria--Proteobacteria--Deltaproteobacteria--Oligoflexales--0319-6G20--uncultured soil bacterium--uncultured soil bacteriumcross427
FZOTU410	43	Fungi--Ascomycota--Sordariomycetes--Sordariales--Sordariaceae--Sordaria		BZOTU697	37	Bacteria--Firmicutes--Clostridia--Clostridiales--Family XI--Family XIcross251--Sedimentibacter		FZOTU377	51	Fungi--Ascomycota--Sordariomycetes--Microascales--Microascaceae--Pseudallescheria		BZOTU697	38	Bacteria--Firmicutes--Clostridia--Clostridiales--Family XI--Family XIcross251--Sedimentibacter
BZOTU1375	42	Bacteria--Proteobacteria--Gammaproteobacteria--Xanthomonadales--Xanthomonadaceae--Xanthomonas		BZOTU1081	35	Bacteria--Proteobacteria--Deltaproteobacteria--Myxococcales--Sandaracinaceae--Sandaracinus		BZOTU871	50	Bacteria--Proteobacteria--Alphaproteobacteria--Rhizobiales--Beijerinckiaceae--Methylobacterium		BZOTU1029	37	Bacteria--Proteobacteria--Deltaproteobacteria--Bdellovibrionales--Bdellovibrionaceae--OM27 clade
BZOTU143	40	Bacteria--Actinobacteria--Actinobacteria1--Kineosporiales--Kineosporiaceae--Quadrisphaera		BZOTU454	35	Bacteria--Bacteroidetes--Ignavibacteria--SJA-28--uncultured bacterium--uncultured bacteriumcross164--uncultured bacterium1		BZOTU1325	48	Bacteria--Proteobacteria--Gammaproteobacteria--Oceanospirillales--Halomonadaceae--Halomonas		BZOTU520	37	Bacteria--Chloroflexi--Ktedonobacteria--Ktedonobacterales--JG30-KF-AS9--Chloroflexi bacterium Ellin7237
FZOTU378	40	Fungi--Ascomycota--Sordariomycetes--Microascales--Microascaceae--Scedosporium		BZOTU1399	34	Bacteria--Verrucomicrobia--Verrucomicrobiae--Pedosphaerales--Pedosphaeraceae--uncultured Verrucomicrobia subdivision 3 bacterium		FZOTU374	48	Fungi--Ascomycota--Sordariomycetes--Microascales--Microascaceae--Petriella		BZOTU498	34	Bacteria--Chloroflexi--Chloroflexia--Kallotenuales--AKIW781--uncultured Kouleothrix sp.
FZOTU397	39	Fungi--Ascomycota--Sordariomycetes--Sordariales--Chaetomiaceae--Thielavia		BZOTU1024	33	Bacteria--Proteobacteria--Alphaproteobacteria--uncultured--unculturedcross378--uncultured alpha proteobacterium--uncultured alpha proteobacterium1		BZOTU440	46	Bacteria--Bacteroidetes--Bacteroidia--Sphingobacteriales--Sphingobacteriaceae--Sphingobacterium		BZOTU805	34	Bacteria--Proteobacteria--Alphaproteobacteria--Acetobacterales--Acetobacteraceae--Belnapia
BZOTU16	39	Bacteria--Acidobacteria--Acidobacteriia--Acidobacteriales--Acidobacteriaceae (Subgroup 1)--Acidipila		BZOTU1222	32	Bacteria--Proteobacteria--Gammaproteobacteria--Betaproteobacteriales--Nitrosomonadaceae--DSSD61		BZOTU650	45	Bacteria--Firmicutes--Bacilli--Bacillales--Thermoactinomycetaceae--Novibacillus		BZOTU1080	31	Bacteria--Proteobacteria--Deltaproteobacteria--Myxococcales--Polyangiaceae--uncultured--unculturedcross403
BZOTU611	39	Bacteria--Firmicutes--Bacilli--Bacillales--Paenibacillaceae--Cohnella		BZOTU1289	30	Bacteria--Proteobacteria--Gammaproteobacteria--Enterobacteriales--Enterobacteriaceae--Escherichia-Shigella		BZOTU526	44	Bacteria--Chloroflexi--Ktedonobacteria--Ktedonobacterales--Ktedonobacteraceae--Ktedonobacter		BZOTU267	27	Bacteria--Actinobacteria--Actinobacteria1--Pseudonocardiales--Pseudonocardiaceae--Saccharomonospora
BZOTU602	38	Bacteria--Firmicutes--Bacilli--Bacillales--Bacillaceae--Virgibacillus		BZOTU1375	30	Bacteria--Proteobacteria--Gammaproteobacteria--Xanthomonadales--Xanthomonadaceae--Xanthomonas		BZOTU527	44	Bacteria--Chloroflexi--Ktedonobacteria--Ktedonobacterales--Ktedonobacteraceae--uncultured--unculturedcross202		FZOTU298	27	Fungi--Ascomycota--Sordariomycetes--Hypocreales--Bionectriaceae--unidentified--unidentifiedcross571
BZOTU699	36	Bacteria--Firmicutes--Clostridia--Clostridiales--Family XI--Family XIcross253--Tissierella		BZOTU387	30	Bacteria--Bacteroidetes--Bacteroidia--Cytophagales--Cytophagaceae--uncultured bacterium--uncultured bacteriumcross145		BZOTU1291	43	Bacteria--Proteobacteria--Gammaproteobacteria--Enterobacteriales--Enterobacteriaceae--Pantoea		BZOTU729	27	Bacteria--Firmicutes--Clostridia--Clostridiales--Peptostreptococcaceae--Sporacetigenium

## Sheet: Top 20 hub taxa in 6 organs
Interkingdom network in soils-Healthy				Interkingdom network in roots-Healthy				Interkingdom network in bottom stem-Healthy				Interkingdom network in middle stem-Healthy				Interkingdom network in upper stem-Healthy				Interkingdom network in fruit-Healthy
OTU ID	Degree	taxonomy information		OTU ID	Degree	taxonomy information		OTU ID	Degree	taxonomy information		OTU ID	Degree	taxonomy information		OTU ID	Degree	taxonomy information		OTU ID	Degree	taxonomy information
BZOTU597	33	Bacteria--Firmicutes--Bacilli--Bacillales--Bacillaceae--Pseudogracilibacillus		BZOTU918	47	Bacteria--Proteobacteria--Alphaproteobacteria--Rhizobiales--Rhizobiaceae--Ciceribacter		BZOTU1291	38	Bacteria--Proteobacteria--Gammaproteobacteria--Enterobacteriales--Enterobacteriaceae--Pantoea		FZOTU71	37	Fungi--Ascomycota--Dothideomycetes--Pleosporales--Leptosphaeriaceae--Plenodomus		BZOTU249	37	Bacteria--Actinobacteria--Actinobacteria1--Propionibacteriales--Propionibacteriaceae--Cutibacterium		BZOTU264	50	Bacteria--Actinobacteria--Actinobacteria1--Pseudonocardiales--Pseudonocardiaceae--Lechevalieria
BZOTU646	32	Bacteria--Firmicutes--Bacilli--Bacillales--Thermoactinomycetaceae--Kroppenstedtia		BZOTU785	44	Bacteria--Patescibacteria--Saccharimonadia--Saccharimonadales--uncultured bacterium--uncultured bacteriumcross287--uncultured bacterium1		BZOTU1285	36	Bacteria--Proteobacteria--Gammaproteobacteria--Enterobacteriales--Enterobacteriaceae--Citrobacter		FZOTU231	36	Fungi--Ascomycota--Leotiomycetes--Thelebolales--Pseudeurotiaceae--Pseudogymnoascus		BZOTU157	36	Bacteria--Actinobacteria--Actinobacteria1--Micrococcales--Dermatophilaceae--uncultured--unculturedcross82		BZOTU259	48	Bacteria--Actinobacteria--Actinobacteria1--Pseudonocardiales--Pseudonocardiaceae--Allokutzneria
BZOTU52	30	Bacteria--Acidobacteria--Subgroup 11--uncultured bacterium--uncultured bacteriumcross21--uncultured bacterium1--uncultured bacterium2		BZOTU783	43	Bacteria--Patescibacteria--Saccharimonadia--Saccharimonadales--metagenome--metagenomecross286--metagenome1		BZOTU1286	30	Bacteria--Proteobacteria--Gammaproteobacteria--Enterobacteriales--Enterobacteriaceae--Enterobacter		FZOTU75	36	Fungi--Ascomycota--Dothideomycetes--Pleosporales--Lophiostomataceae--Lophiostoma		BZOTU455	35	Bacteria--Bacteroidetes--Rhodothermia--Rhodothermales--Rhodothermaceae--Rubrivirga		FZOTU607	46	Fungi--Basidiomycota--Microbotryomycetes--Sporidiobolales--Sporidiobolaceae--Sporobolomyces
BZOTU447	30	Bacteria--Bacteroidetes--Ignavibacteria--Kryptoniales--BSV26--uncultured Chlorobi bacterium		BZOTU1169	38	Bacteria--Proteobacteria--Gammaproteobacteria--Betaproteobacteriales--Burkholderiaceae--Massilia		BZOTU544	29	Bacteria--Cyanobacteria--Oxyphotobacteria--Chloroplast--Capsicum annuum var. glabriusculum--Capsicum annuum var. glabriusculum1		FZOTU611	36	Fungi--Basidiomycota--Spiculogloeomycetes--Spiculogloeales--Spiculogloeaceae--Phyllozyma		BZOTU542	35	Bacteria--Cyanobacteria--Oxyphotobacteria--Chloroplast--Camelina sativa--Camelina sativa1		FZOTU402	45	Fungi--Ascomycota--Sordariomycetes--Sordariales--Lasiosphaeriaceae--Cladorrhinum
BZOTU774	30	Bacteria--Latescibacteria--Latescibacteria1--Latescibacterales--Latescibacteraceae--metagenome--metagenomecross281		BZOTU1302	34	Bacteria--Proteobacteria--Gammaproteobacteria--Gammaproteobacteria Incertae Sedis--Unknown Family--Acidibacter		BZOTU1173	25	Bacteria--Proteobacteria--Gammaproteobacteria--Betaproteobacteriales--Burkholderiaceae--Ottowia		BZOTU1291	34	Bacteria--Proteobacteria--Gammaproteobacteria--Enterobacteriales--Enterobacteriaceae--Pantoea		BZOTU911	33	Bacteria--Proteobacteria--Alphaproteobacteria--Rhizobiales--Rhizobiaceae--Aliihoeflea		BZOTU255	43	Bacteria--Actinobacteria--Actinobacteria1--Pseudonocardiales--Pseudonocardiaceae--Actinokineospora
BZOTU55	29	Bacteria--Acidobacteria--Subgroup 22--uncultured Holophaga sp.--uncultured Holophaga sp.1--uncultured Holophaga sp.2		BZOTU1365	31	Bacteria--Proteobacteria--Gammaproteobacteria--Xanthomonadales--Rhodanobacteraceae--Tahibacter		BZOTU157	25	Bacteria--Actinobacteria--Actinobacteria1--Micrococcales--Dermatophilaceae--uncultured--unculturedcross82		FZOTU552	31	Fungi--Basidiomycota--Agaricomycetes--Polyporales--unidentified--unidentifiedcross614--unidentified1		BZOTU552	31	Bacteria--Deinococcus-Thermus--Deinococci--Deinococcales--Deinococcaceae--Deinococcus		FZOTU25	43	Fungi--Ascomycota--Dothideomycetes--Capnodiales--Mycosphaerellaceae--Dothistroma
BZOTU693	28	Bacteria--Firmicutes--Clostridia--Clostridiales--Family XI--Family XIcross247--Anaerosalibacter		FZOTU510	30	Fungi--Basidiomycota--Agaricomycetes--Cantharellales--Ceratobasidiaceae--Ceratobasidium		BZOTU288	24	Bacteria--Actinobacteria--Actinobacteria1--uncultured bacterium--uncultured bacteriumcross92--uncultured bacterium2--uncultured bacterium2cross93--uncultured bacterium3		BZOTU272	31	Bacteria--Actinobacteria--Actinobacteria1--Streptomycetales--Streptomycetaceae--Streptomyces		BZOTU498	30	Bacteria--Chloroflexi--Chloroflexia--Kallotenuales--AKIW781--uncultured Kouleothrix sp.		FZOTU620	43	Fungi--Basidiomycota--Tremellomycetes--Tremellales--Bulleribasidiaceae--Dioszegia
BZOTU742	28	Bacteria--Firmicutes--Clostridia--M55-D21--uncultured Firmicutes bacterium--uncultured Firmicutes bacterium1		FZOTU672	29	Fungi--Mortierellomycota--Mortierellomycetes--Mortierellales--Mortierellaceae--Mortierella		FZOTU75	24	Fungi--Ascomycota--Dothideomycetes--Pleosporales--Lophiostomataceae--Lophiostoma		FZOTU568	31	Fungi--Basidiomycota--Agaricomycetes--Sebacinales--unidentified--unidentifiedcross620--unidentified1		BZOTU922	29	Bacteria--Proteobacteria--Alphaproteobacteria--Rhizobiales--Rhizobiaceae--Mesorhizobium		BZOTU218	41	Bacteria--Actinobacteria--Actinobacteria1--Micromonosporales--Micromonosporaceae--Actinoplanes
BZOTU750	28	Bacteria--Firmicutes--Limnochordia--Limnochordales--Limnochordaceae--uncultured compost bacterium		BZOTU367	26	Bacteria--Bacteroidetes--Bacteroidia--Chitinophagales--Chitinophagaceae--Niastella		BZOTU178	23	Bacteria--Actinobacteria--Actinobacteria1--Micrococcales--Microbacteriaceae--Diaminobutyricimonas		FZOTU437	31	Fungi--Ascomycota--Sordariomycetes--Xylariales--Xylariaceae--unidentified--unidentifiedcross593		BZOTU300	29	Bacteria--Actinobacteria--Thermoleophilia--Gaiellales--Gaiellaceae--Gaiella		FZOTU437	41	Fungi--Ascomycota--Sordariomycetes--Xylariales--Xylariaceae--unidentified--unidentifiedcross593
BZOTU792	27	Bacteria--Planctomycetes--OM190--uncultured bacterium--uncultured bacteriumcross292--uncultured bacterium1--uncultured bacterium2		FZOTU136	26	Fungi--Ascomycota--Dothideomycetes--unidentified--unidentifiedcross534--unidentified1--unidentified2		BZOTU901	23	Bacteria--Proteobacteria--Alphaproteobacteria--Rhizobiales--Kaistiaceae--Kaistia		BZOTU787	31	Bacteria--Patescibacteria--Saccharimonadia--Saccharimonadales--uncultured cyanobacterium--uncultured cyanobacterium1		BZOTU126	29	Bacteria--Actinobacteria--Actinobacteria1--Frankiales--Geodermatophilaceae--Geodermatophilus		BZOTU272	40	Bacteria--Actinobacteria--Actinobacteria1--Streptomycetales--Streptomycetaceae--Streptomyces
BZOTU602	27	Bacteria--Firmicutes--Bacilli--Bacillales--Bacillaceae--Virgibacillus		FZOTU351	26	Fungi--Ascomycota--Sordariomycetes--Hypocreales--Stachybotryaceae--unidentified--unidentifiedcross578		BZOTU1202	22	Bacteria--Proteobacteria--Gammaproteobacteria--Betaproteobacteriales--Burkholderiaceae--Xenophilus		FZOTU74	30	Fungi--Ascomycota--Dothideomycetes--Pleosporales--Lophiostomataceae--Biappendiculispora		BZOTU378	28	Bacteria--Bacteroidetes--Bacteroidia--Chitinophagales--Chitinophagaceae--uncultured--unculturedcross138		FZOTU94	40	Fungi--Ascomycota--Dothideomycetes--Pleosporales--Phaeosphaeriaceae--Setophaeosphaeria
BZOTU1030	26	Bacteria--Proteobacteria--Deltaproteobacteria--Desulfarculales--Desulfarculaceae--uncultured--unculturedcross381		BZOTU392	25	Bacteria--Bacteroidetes--Bacteroidia--Cytophagales--Microscillaceae--Chryseolinea		FZOTU575	22	Fungi--Basidiomycota--Agaricomycetes--unidentified--unidentifiedcross624--unidentified1--unidentified2		FZOTU399	30	Fungi--Ascomycota--Sordariomycetes--Sordariales--Chaetomiaceae--Zopfiella		BZOTU143	28	Bacteria--Actinobacteria--Actinobacteria1--Kineosporiales--Kineosporiaceae--Quadrisphaera		FZOTU246	40	Fungi--Ascomycota--Pezizomycetes--Pezizales--Pyronemataceae--Pseudaleuria
BZOTU39	26	Bacteria--Acidobacteria--Blastocatellia (Subgroup 4)--11-24--uncultured Acidobacteria bacterium--uncultured Acidobacteria bacteriumcross13bacterium1		BZOTU831	24	Bacteria--Proteobacteria--Alphaproteobacteria--Dongiales--Dongiaceae--Dongia		FZOTU109	22	Fungi--Ascomycota--Dothideomycetes--Pleosporales--Sporormiaceae--Preussia		BZOTU828	30	Bacteria--Proteobacteria--Alphaproteobacteria--Caulobacterales--Caulobacteraceae--uncultured--unculturedcross303		BZOTU822	27	Bacteria--Proteobacteria--Alphaproteobacteria--Caedibacterales--Caedibacteraceae--Caedibacter		FZOTU138	40	Fungi--Ascomycota--Eurotiomycetes--Chaetothyriales--Chaetothyriales_fam_Incertae_sedis--Strelitziana
BZOTU612	26	Bacteria--Firmicutes--Bacilli--Bacillales--Paenibacillaceae--Fontibacillus		FZOTU19	24	Fungi--Ascomycota--Dothideomycetes--Capnodiales--Cladosporiaceae--Cladosporium		FZOTU151	22	Fungi--Ascomycota--Eurotiomycetes--Chaetothyriales--Herpotrichiellaceae--unidentified--unidentifiedcross535		FZOTU364	30	Fungi--Ascomycota--Sordariomycetes--Microascales--Halosphaeriaceae--Halosarpheia		BZOTU1012	27	Bacteria--Proteobacteria--Alphaproteobacteria--Sphingomonadales--Sphingomonadaceae--Sphingosinicella		BZOTU1145	39	Bacteria--Proteobacteria--Gammaproteobacteria--Betaproteobacteriales--Burkholderiaceae--Burkholderia-Caballeronia-Paraburkholderia
BZOTU1033	26	Bacteria--Proteobacteria--Deltaproteobacteria--MBNT15--uncultured bacterium--uncultured bacteriumcross382--uncultured bacterium1		BZOTU388	23	Bacteria--Bacteroidetes--Bacteroidia--Cytophagales--Hymenobacteraceae--Adhaeribacter		BZOTU1298	21	Bacteria--Proteobacteria--Gammaproteobacteria--Enterobacteriales--Enterobacteriaceae--Serratia		FZOTU618	30	Fungi--Basidiomycota--Tremellomycetes--Tremellales--Bulleribasidiaceae--Bulleribasidium		BZOTU553	26	Bacteria--Deinococcus-Thermus--Deinococci--Deinococcales--Trueperaceae--Truepera		BZOTU1142	39	Bacteria--Proteobacteria--Gammaproteobacteria--Betaproteobacteriales--Burkholderiaceae--Aquabacterium
BZOTU1013	26	Bacteria--Proteobacteria--Alphaproteobacteria--Sphingomonadales--Sphingomonadaceae--uncultured--unculturedcross368		FZOTU617	23	Fungi--Basidiomycota--Tremellomycetes--Tremellales--Bulleraceae--Bullera		BZOTU106	20	Bacteria--Actinobacteria--Actinobacteria1--Corynebacteriales--Corynebacteriaceae--Corynebacterium 1		BZOTU1326	30	Bacteria--Proteobacteria--Gammaproteobacteria--Oceanospirillales--Halomonadaceae--Marinospirillum		BZOTU847	25	Bacteria--Proteobacteria--Alphaproteobacteria--Micavibrionales--uncultured--unculturedcross319--uncultured bacterium--uncultured bacteriumcross320		BZOTU367	39	Bacteria--Bacteroidetes--Bacteroidia--Chitinophagales--Chitinophagaceae--Niastella
BZOTU1323	25	Bacteria--Proteobacteria--Gammaproteobacteria--Methylococcales--Methylomonaceae--uncultured--unculturedcross488		BZOTU1194	21	Bacteria--Proteobacteria--Gammaproteobacteria--Betaproteobacteriales--Burkholderiaceae--Roseateles		FZOTU144	20	Fungi--Ascomycota--Eurotiomycetes--Chaetothyriales--Herpotrichiellaceae--Exophiala		BZOTU1325	29	Bacteria--Proteobacteria--Gammaproteobacteria--Oceanospirillales--Halomonadaceae--Halomonas		BZOTU880	25	Bacteria--Proteobacteria--Alphaproteobacteria--Rhizobiales--Beijerinckiaceae--uncultured--unculturedcross328		BZOTU491	37	Bacteria--Chloroflexi--Chloroflexia--Chloroflexales--Chloroflexaceae--FFCH7168
BZOTU1245	25	Bacteria--Proteobacteria--Gammaproteobacteria--Betaproteobacteriales--SC-I-84--beta proteobacterium JGI 0001003-N18		BZOTU1088	21	Bacteria--Proteobacteria--Deltaproteobacteria--Myxococcales--bacteriap25--uncultured delta proteobacterium--uncultured delta proteobacteriumcross408		BZOTU1336	19	Bacteria--Proteobacteria--Gammaproteobacteria--Pseudomonadales--Moraxellaceae--Enhydrobacter		FZOTU147	29	Fungi--Ascomycota--Eurotiomycetes--Chaetothyriales--Herpotrichiellaceae--Minimelanolocus		BZOTU199	25	Bacteria--Actinobacteria--Actinobacteria1--Micrococcales--Microbacteriaceae--uncultured--unculturedcross84		BZOTU784	37	Bacteria--Patescibacteria--Saccharimonadia--Saccharimonadales--uncultured Candidatus Saccharibacteria bacterium--uncultured Candidatus Saccharibacteria bacterium1
BZOTU1209	24	Bacteria--Proteobacteria--Gammaproteobacteria--Betaproteobacteriales--Hydrogenophilaceae--Thiobacillus		BZOTU826	20	Bacteria--Proteobacteria--Alphaproteobacteria--Caulobacterales--Caulobacteraceae--Caulobacter		BZOTU1152	19	Bacteria--Proteobacteria--Gammaproteobacteria--Betaproteobacteriales--Burkholderiaceae--Curvibacter		BZOTU249	29	Bacteria--Actinobacteria--Actinobacteria1--Propionibacteriales--Propionibacteriaceae--Cutibacterium		BZOTU499	25	Bacteria--Chloroflexi--Chloroflexia--Kallotenuales--AKIW781--uncultured bacterium--uncultured bacteriumcross184		BZOTU1171	36	Bacteria--Proteobacteria--Gammaproteobacteria--Betaproteobacteriales--Burkholderiaceae--Mitsuaria
BZOTU323	24	Bacteria--Actinobacteria--Thermoleophilia--Solirubrobacterales--67-14--uncultured soil bacterium--uncultured soil bacteriumcross123		BZOTU1398	20	Bacteria--Verrucomicrobia--Verrucomicrobiae--Pedosphaerales--Pedosphaeraceae--uncultured Verrucomicrobia bacterium		BZOTU286	19	Bacteria--Actinobacteria--Actinobacteria1--Streptosporangiales--Thermomonosporaceae--Actinomadura		FZOTU142	29	Fungi--Ascomycota--Eurotiomycetes--Chaetothyriales--Herpotrichiellaceae--Cladophialophora		BZOTU106	25	Bacteria--Actinobacteria--Actinobacteria1--Corynebacteriales--Corynebacteriaceae--Corynebacterium 1		FZOTU606	36	Fungi--Basidiomycota--Microbotryomycetes--Sporidiobolales--Sporidiobolaceae--Rhodotorula
Interkingdom network in soils-Diseased				Interkingdom network in roots-Diseased				Interkingdom network in bottom stem-Diseased				Interkingdom network in middle stem-Diseased				Interkingdom network in upper stem-Diseased				Interkingdom network in fruit-Diseased
OTU ID	Degree	taxonomy information		OTU ID	Degree	taxonomy information		OTU ID	Degree	taxonomy information		OTU ID	Degree	taxonomy information		OTU ID	Degree	taxonomy information		OTU ID	Degree	taxonomy information
BZOTU1272	30	Bacteria--Proteobacteria--Gammaproteobacteria--CCD24--uncultured bacterium--uncultured bacteriumcross468--uncultured bacterium1		FZOTU341	42	Fungi--Ascomycota--Sordariomycetes--Hypocreales--Nectriaceae--unidentified--unidentifiedcross576		FZOTU256	74	Fungi--Ascomycota--Saccharomycetes--Saccharomycetales--Debaryomycetaceae--Debaryomyces		BZOTU157	45	Bacteria--Actinobacteria--Actinobacteria1--Micrococcales--Dermatophilaceae--uncultured--unculturedcross82		BZOTU814	32	Bacteria--Proteobacteria--Alphaproteobacteria--Acetobacterales--Acetobacteraceae--uncultured--unculturedcross298		FZOTU109	65	Fungi--Ascomycota--Dothideomycetes--Pleosporales--Sporormiaceae--Preussia
BZOTU648	30	Bacteria--Firmicutes--Bacilli--Bacillales--Thermoactinomycetaceae--Lihuaxuella		FZOTU329	32	Fungi--Ascomycota--Sordariomycetes--Hypocreales--Nectriaceae--Fusarium		FZOTU85	52	Fungi--Ascomycota--Dothideomycetes--Pleosporales--Morosphaeriaceae--Acrocalymma		FZOTU33	35	Fungi--Ascomycota--Dothideomycetes--Capnodiales--Neodevriesiaceae--Neodevriesia		BZOTU760	28	Bacteria--Gemmatimonadetes--Gemmatimonadetes1--Gemmatimonadales--Gemmatimonadaceae--uncultured--unculturedcross269		FZOTU584	63	Fungi--Basidiomycota--Cystobasidiomycetes--Erythrobasidiales--Erythrobasidiaceae--Bannoa
BZOTU1109	29	Bacteria--Proteobacteria--Deltaproteobacteria--Oligoflexales--0319-6G20--uncultured gamma proteobacterium--uncultured gamma proteobacteriumcross425		BZOTU1138	29	Bacteria--Proteobacteria--Gammaproteobacteria--Betaproteobacteriales--Burkholderiaceae--Achromobacter		FZOTU83	47	Fungi--Ascomycota--Dothideomycetes--Pleosporales--Melanommataceae--Herpotrichia		FZOTU614	35	Fungi--Basidiomycota--Tremellomycetes--Filobasidiales--Filobasidiaceae--Filobasidium		FZOTU561	28	Fungi--Basidiomycota--Agaricomycetes--Russulales--Russulaceae--Russula		FZOTU293	58	Fungi--Ascomycota--Sordariomycetes--Glomerellales--Plectosphaerellaceae--unidentified--unidentifiedcross570
BZOTU80	29	Bacteria--Actinobacteria--Acidimicrobiia--Microtrichales--Iamiaceae--Iamia		BZOTU311	25	Bacteria--Actinobacteria--Thermoleophilia--Gaiellales--uncultured--unculturedcross112--uncultured bacterium--uncultured bacteriumcross113		BZOTU667	44	Bacteria--Firmicutes--Bacilli--Lactobacillales--Streptococcaceae--Streptococcus		FZOTU105	34	Fungi--Ascomycota--Dothideomycetes--Pleosporales--Pleosporaceae--Stemphylium		BZOTU552	27	Bacteria--Deinococcus-Thermus--Deinococci--Deinococcales--Deinococcaceae--Deinococcus		FZOTU76	54	Fungi--Ascomycota--Dothideomycetes--Pleosporales--Lophiostomataceae--unidentified--unidentifiedcross523
BZOTU496	27	Bacteria--Chloroflexi--Chloroflexia--Chloroflexales--Roseiflexaceae--uncultured--unculturedcross182		BZOTU288	25	Bacteria--Actinobacteria--Actinobacteria1--uncultured bacterium--uncultured bacteriumcross92--uncultured bacterium2--uncultured bacterium2cross93--uncultured bacterium3		BZOTU435	41	Bacteria--Bacteroidetes--Bacteroidia--Sphingobacteriales--Sphingobacteriaceae--Olivibacter		BZOTU905	33	Bacteria--Proteobacteria--Alphaproteobacteria--Rhizobiales--Methylopilaceae--Hansschlegelia		FZOTU512	26	Fungi--Basidiomycota--Agaricomycetes--Cantharellales--Ceratobasidiaceae--Thanatephorus		BZOTU785	54	Bacteria--Patescibacteria--Saccharimonadia--Saccharimonadales--uncultured bacterium--uncultured bacteriumcross287--uncultured bacterium1
BZOTU1098	26	Bacteria--Proteobacteria--Deltaproteobacteria--NB1-j--uncultured bacterium--uncultured bacteriumcross418--uncultured bacterium1		BZOTU866	23	Bacteria--Proteobacteria--Alphaproteobacteria--Rhizobiales--Beijerinckiaceae--Bosea		BZOTU640	39	Bacteria--Firmicutes--Bacilli--Bacillales--Sporolactobacillaceae--uncultured--unculturedcross238		BZOTU114	33	Bacteria--Actinobacteria--Actinobacteria1--Corynebacteriales--Nocardiaceae--Williamsia		FZOTU417	26	Fungi--Ascomycota--Sordariomycetes--Sordariales--unidentified--unidentifiedcross591--unidentified1		BZOTU1009	50	Bacteria--Proteobacteria--Alphaproteobacteria--Sphingomonadales--Sphingomonadaceae--Sphingobium
BZOTU491	25	Bacteria--Chloroflexi--Chloroflexia--Chloroflexales--Chloroflexaceae--FFCH7168		BZOTU586	22	Bacteria--Firmicutes--Bacilli--Bacillales--Bacillaceae--Bacillus		FZOTU102	35	Fungi--Ascomycota--Dothideomycetes--Pleosporales--Pleosporaceae--Dendryphiella		BZOTU249	28	Bacteria--Actinobacteria--Actinobacteria1--Propionibacteriales--Propionibacteriaceae--Cutibacterium		BZOTU402	25	Bacteria--Bacteroidetes--Bacteroidia--Cytophagales--Spirosomaceae--Larkinella		FZOTU142	50	Fungi--Ascomycota--Eurotiomycetes--Chaetothyriales--Herpotrichiellaceae--Cladophialophora
BZOTU362	24	Bacteria--Bacteroidetes--Bacteroidia--Chitinophagales--Chitinophagaceae--Flavitalea		BZOTU300	20	Bacteria--Actinobacteria--Thermoleophilia--Gaiellales--Gaiellaceae--Gaiella		FZOTU341	34	Fungi--Ascomycota--Sordariomycetes--Hypocreales--Nectriaceae--unidentified--unidentifiedcross576		FZOTU438	27	Fungi--Ascomycota--Sordariomycetes--Xylariales--Xylariales_fam_Incertae_sedis--Asteromella		BZOTU256	25	Bacteria--Actinobacteria--Actinobacteria1--Pseudonocardiales--Pseudonocardiaceae--Actinomycetospora		BZOTU272	49	Bacteria--Actinobacteria--Actinobacteria1--Streptomycetales--Streptomycetaceae--Streptomyces
BZOTU1401	24	Bacteria--Verrucomicrobia--Verrucomicrobiae--Pedosphaerales--Pedosphaeraceae--uncultured soil bacterium--uncultured soil bacteriumcross511		BZOTU746	20	Bacteria--Firmicutes--Erysipelotrichia--Erysipelotrichales--Erysipelotrichaceae--Turicibacter		FZOTU442	33	Fungi--Ascomycota--Sordariomycetes--unidentified--unidentifiedcross595--unidentified1--unidentified2		BZOTU136	27	Bacteria--Actinobacteria--Actinobacteria1--Frankiales--uncultured--unculturedcross77--uncultured bacterium--uncultured bacteriumcross78		BZOTU250	24	Bacteria--Actinobacteria--Actinobacteria1--Propionibacteriales--Propionibacteriaceae--Friedmanniella		FZOTU110	49	Fungi--Ascomycota--Dothideomycetes--Pleosporales--Sporormiaceae--Westerdykella
BZOTU360	24	Bacteria--Bacteroidetes--Bacteroidia--Chitinophagales--Chitinophagaceae--Flavihumibacter		FZOTU511	20	Fungi--Basidiomycota--Agaricomycetes--Cantharellales--Ceratobasidiaceae--Rhizoctonia		FZOTU282	33	Fungi--Ascomycota--Sordariomycetes--Diaporthales--Valsaceae--Cytospora		BZOTU271	26	Bacteria--Actinobacteria--Actinobacteria1--Streptomycetales--Streptomycetaceae--Kitasatospora		BZOTU1331	24	Bacteria--Proteobacteria--Gammaproteobacteria--PLTA13--uncultured bacterium--uncultured bacteriumcross490--uncultured bacterium1		FZOTU92	47	Fungi--Ascomycota--Dothideomycetes--Pleosporales--Phaeosphaeriaceae--Phaeosphaeriopsis
BZOTU644	23	Bacteria--Firmicutes--Bacilli--Bacillales--Staphylococcaceae--Staphylococcus		BZOTU903	19	Bacteria--Proteobacteria--Alphaproteobacteria--Rhizobiales--Methyloligellaceae--uncultured--unculturedcross337		FZOTU231	32	Fungi--Ascomycota--Leotiomycetes--Thelebolales--Pseudeurotiaceae--Pseudogymnoascus		FZOTU622	26	Fungi--Basidiomycota--Tremellomycetes--Tremellales--Bulleribasidiaceae--Vishniacozyma		FZOTU162	23	Fungi--Ascomycota--Eurotiomycetes--Eurotiales--Trichocomaceae--Talaromyces		BZOTU827	47	Bacteria--Proteobacteria--Alphaproteobacteria--Caulobacterales--Caulobacteraceae--Phenylobacterium
BZOTU370	23	Bacteria--Bacteroidetes--Bacteroidia--Chitinophagales--Chitinophagaceae--Parasegetibacter		BZOTU296	19	Bacteria--Actinobacteria--MB-A2-108--uncultured bacterium--uncultured bacteriumcross98--uncultured bacterium1--uncultured bacterium2		FZOTU388	29	Fungi--Ascomycota--Sordariomycetes--Sordariales--Chaetomiaceae--Acrophialophora		FZOTU25	25	Fungi--Ascomycota--Dothideomycetes--Capnodiales--Mycosphaerellaceae--Dothistroma		FZOTU620	23	Fungi--Basidiomycota--Tremellomycetes--Tremellales--Bulleribasidiaceae--Dioszegia		FZOTU618	47	Fungi--Basidiomycota--Tremellomycetes--Tremellales--Bulleribasidiaceae--Bulleribasidium
BZOTU723	22	Bacteria--Firmicutes--Clostridia--Clostridiales--Peptococcaceae--uncultured--unculturedcross259		BZOTU1071	19	Bacteria--Proteobacteria--Deltaproteobacteria--Myxococcales--P3OB-42--uncultured bacterium--uncultured bacteriumcross401		FZOTU561	28	Fungi--Basidiomycota--Agaricomycetes--Russulales--Russulaceae--Russula		FZOTU577	25	Fungi--Basidiomycota--Agaricostilbomycetes--Agaricostilbales--Chionosphaeraceae--Cystobasidiopsis		BZOTU1003	22	Bacteria--Proteobacteria--Alphaproteobacteria--Sphingomonadales--Sphingomonadaceae--Novosphingobium		BZOTU633	46	Bacteria--Firmicutes--Bacilli--Bacillales--Planococcaceae--Sporosarcina
BZOTU1150	21	Bacteria--Proteobacteria--Gammaproteobacteria--Betaproteobacteriales--Burkholderiaceae--Comamonas		BZOTU252	19	Bacteria--Actinobacteria--Actinobacteria1--Propionibacteriales--Propionibacteriaceae--Microlunatus		FZOTU426	26	Fungi--Ascomycota--Sordariomycetes--Xylariales--Sporocadaceae--Pestalotiopsis		FZOTU423	25	Fungi--Ascomycota--Sordariomycetes--Xylariales--Diatrypaceae--unidentified--unidentifiedcross592		BZOTU245	22	Bacteria--Actinobacteria--Actinobacteria1--Propionibacteriales--Nocardioidaceae--Marmoricola		FZOTU300	46	Fungi--Ascomycota--Sordariomycetes--Hypocreales--Clavicipitaceae--Claviceps
BZOTU938	21	Bacteria--Proteobacteria--Alphaproteobacteria--Rhizobiales--Rhizobiales Incertae Sedis--uncultured--unculturedcross342		FZOTU147	18	Fungi--Ascomycota--Eurotiomycetes--Chaetothyriales--Herpotrichiellaceae--Minimelanolocus		FZOTU294	19	Fungi--Ascomycota--Sordariomycetes--Hypocreales--Bionectriaceae--Clonostachys		BZOTU906	24	Bacteria--Proteobacteria--Alphaproteobacteria--Rhizobiales--Methylopilaceae--Methylopila		BZOTU272	22	Bacteria--Actinobacteria--Actinobacteria1--Streptomycetales--Streptomycetaceae--Streptomyces		FZOTU113	45	Fungi--Ascomycota--Dothideomycetes--Pleosporales--Teichosporaceae--Teichospora
BZOTU82	21	Bacteria--Actinobacteria--Acidimicrobiia--Microtrichales--Ilumatobacteraceae--Ilumatobacte		FZOTU364	18	Fungi--Ascomycota--Sordariomycetes--Microascales--Halosphaeriaceae--Halosarpheia		FZOTU235	19	Fungi--Ascomycota--Orbiliomycetes--Orbiliales--Orbiliaceae--Dactylaria		FZOTU186	24	Fungi--Ascomycota--Eurotiomycetes--Phaeomoniellales--Phaeomoniellaceae--Phaeomoniella		BZOTU546	22	Bacteria--Cyanobacteria--Oxyphotobacteria--Chloroplast--Nymphoides peltata--Nymphoides peltata1		FZOTU67	45	Fungi--Ascomycota--Dothideomycetes--Pleosporales--Lentitheciaceae--Keissleriella
BZOTU1143	21	Bacteria--Proteobacteria--Gammaproteobacteria--Betaproteobacteriales--Burkholderiaceae--Azohydromonas		BZOTU328	17	Bacteria--Actinobacteria--Thermoleophilia--Solirubrobacterales--Solirubrobacteraceae--Solirubrobacter		BZOTU159	18	Bacteria--Actinobacteria--Actinobacteria1--Micrococcales--Intrasporangiaceae--Humibacillus		BZOTU408	24	Bacteria--Bacteroidetes--Bacteroidia--Cytophagales--Spirosomaceae--uncultured--unculturedcross147		FZOTU218	22	Fungi--Ascomycota--Leotiomycetes--Helotiales--Helotiales_fam_Incertae_sedis--Chalara		FZOTU298	43	Fungi--Ascomycota--Sordariomycetes--Hypocreales--Bionectriaceae--unidentified--unidentifiedcross571-
BZOTU586	21	Bacteria--Firmicutes--Bacilli--Bacillales--Bacillaceae--Bacillus		BZOTU1167	17	Bacteria--Proteobacteria--Gammaproteobacteria--Betaproteobacteriales--Burkholderiaceae--Limnohabitans		FZOTU327	18	Fungi--Ascomycota--Sordariomycetes--Hypocreales--Nectriaceae--Dactylonectria		BZOTU952	23	Bacteria--Proteobacteria--Alphaproteobacteria--Rhizobiales--Xanthobacteraceae--Rhodopseudomonas		FZOTU89	22	Fungi--Ascomycota--Dothideomycetes--Pleosporales--Phaeosphaeriaceae--Neosetophoma		BZOTU240	43	Bacteria--Actinobacteria--Actinobacteria1--Micromonosporales--Micromonosporaceae--uncultured--unculturedcross85
BZOTU22	20	Bacteria--Acidobacteria--Acidobacteriia--Acidobacteriales--Acidobacteriaceae (Subgroup 1)--uncultured		BZOTU1200	17	Bacteria--Proteobacteria--Gammaproteobacteria--Betaproteobacteriales--Burkholderiaceae--Variovorax		FZOTU257	18	Fungi--Ascomycota--Saccharomycetes--Saccharomycetales--Phaffomycetaceae--Cyberlindnera		BZOTU83	23	Bacteria--Actinobacteria--Acidimicrobiia--Microtrichales--Ilumatobacteraceae--uncultured--unculturedcross40		FZOTU38	22	Fungi--Ascomycota--Dothideomycetes--Dothideales--Aureobasidiaceae--Aureobasidium		FZOTU82	43	Fungi--Ascomycota--Dothideomycetes--Pleosporales--Massarinaceae--Stagonospora
BZOTU1172	20	Bacteria--Proteobacteria--Gammaproteobacteria--Betaproteobacteriales--Burkholderiaceae--Noviherbaspirillum		BZOTU367	17	Bacteria--Bacteroidetes--Bacteroidia--Chitinophagales--Chitinophagaceae--Niastella		FZOTU162	17	Fungi--Ascomycota--Eurotiomycetes--Eurotiales--Trichocomaceae--Talaromyces		FZOTU625	23	Fungi--Basidiomycota--Tremellomycetes--Tremellales--Tremellaceae--Cryptococcus		FZOTU262	22	Fungi--Ascomycota--Saccharomycetes--Saccharomycetales--Saccharomycetales_fam_Incertae_sedis--Candida		BZOTU367	42	Bacteria--Bacteroidetes--Bacteroidia--Chitinophagales--Chitinophagaceae--Niastella
		The red and bold font indicates the overlap between network hubs and biomarker taxa.
